# Supplementary material for: unDerstandIng the cauSes of mediCation errOrs and adVerse drug evEnts for patients with mental illness in community caRe (DISCOVER): a qualitative study
Source: Front Psychiatry. 2023 Dec 7;14:1241445. doi: 10.3389/fpsyt.2023.1241445 (PMC10746165; doi:10.3389/fpsyt.2023.1241445)
Supplement: Supplementary file 2 [file Table_2.XLSX]

## Sheet: Overview
Supplementary file 2 – Summary of characteristics, errors, and contributory factors
Interview ID	Independent Prescriber	Community care setting working in	Years qualified	Years practicing in community care	Area of the UK	Medication error(s)	ADE discussed during interview	Contributory factors
PHAR01	û	Community Pharmacy	1-3	1-3	England	-	ü*	1. The Patient
						-	ü*	1. The Patient
								2. The Individual (staff)
PHAR02	û	General Practice/PCN	1-3	1-3	England	1. Prescribing - Duplication*	û	1. The Patient
								2. The Individual (staff)
								3. The Task and Technology
								4. The Teams and Interfaces
								5. The Work Environment
						2. Prescribing - Inappropriate drug choice*	û	1. The Individual (staff)
								2. The Teams and Interfaces
								3. The Work Environment
						3. Monitoring - Absence of tests/inadequate follow-up*	û	1. The Task and Technology
PHAR03	û	General Practice/PCN	10-20	1-3	England	Prescribing - Incorrect formulation	ü	1. The Patient
								2. The Individual (staff)
								3. The Task and Technology
								4. The Organisation and Management
PHAR04	û	Community mental health services	10-20	1-3	England	1. Prescribing - Inappropriate dose*	û	1. The Patient
								2. The Individual (staff)
						2. Prescribing - Inappropriate dose*	û	1. The Work Environment
						3. Prescribing - Inappropriate drug choice*	ü	1. The Teams and Interfaces
PHAR05	ü	General Practice/PCN	>20	10-20	England	1. Prescribing - Transcription error*	û	1. The Patient
								2. The Individual (staff)
								3. The Task and Technology
								4. The Teams and Interfaces
								5. The Work Environment
								6. The Organisation and Management
						2. Prescribing - Incorrect formulation*	û	1. The Individual (staff)
								2. The Organisation and Management
						3. Prescribing - Transcription error*	û	1. The Individual (staff)
								2. The Work Environment
PHAR06	ü	Community Pharmacy	10-20	10-20	England	1. Dispensing - Wrong drug*	ü	1. The Individual (staff)
								2. The Teams and Interfaces
								3. The Work Environment
								4. The Organisation and Management
						2. Dispensing - Omission	û	1. The Individual (staff)
								2. The Teams and Interfaces
								3. The Work Environment
								4. The Organisation and Management
						3. Dispensing - Wrong quantity*	û	1. The Work Environment
								2. The Organisation and Management
PHAR07	û	Community mental health services	5-10	5-10	England	1. Prescribing - Inappropriate dose*	û	1. The Individual (staff)
								2. The Teams and Interfaces
								3. The Work Environment
						2. Dispensing - Wrong drug	û	1. The Individual (staff)
								2. The Teams and Interfaces
								3. The Work Environment
								4. The Organisation and Management
						3. Administration - Wrong drug*	û	1. The Work Environment
PHAR08	û	Community Pharmacy	1-3	1-3	England	Prescribing - omission*	û	1. The Individual (staff)
								2. The Teams and Interfaces
								3. The Work Environment
								4. The Organisation and Management
PHAR09	û	Community Pharmacy	1-3	1-3	England	1. Prescribing - Inappropriate drug choice*	û	1. The Patient
								2. The Individual (staff)
								3. The Teams and Interfaces
								4. The Work Environment
						2. Prescribing - Duplication/wrong drug for indication*	ü	1. The Patient
								2. The Individual (staff)
								3. The Teams and Interfaces
								4. The Work Environment
								5. The Organisation and Management
PHAR10	ü	Community Pharmacy	>20	>20	England	Prescribing - Inappropriate dose*	û	1. The Patient
								2. The Individual (staff)
								3. The Task and Technology
								4. The Teams and Interfaces
PHAR11	ü	General Practice/PCN	10-20	5-10	England	1. Prescribing - Omission/duplication*	û	1. The Individual (staff)
								2. The Task and Technology
								3. The Teams and Interfaces
								4. The Work Environment
								5. The Organisation and Management
						2. Prescribing - Duplication/overprescribing*	û	1. The Patient
								2. The Individual (staff)
								3. The Task and Technology
								4. The Teams and Interfaces
								5. The Work Environment
								6. The Organisation and Management
PHAR12	û	Community Pharmacy	1-3	1-3	England	Dispensing - Wrong strength	û	1. The Individual (staff)
								2. The Task and Technology
								3. The Work Environment
								4. The Organisation and Management
PHAR13	ü	General Practice/PCN	10-20	3-5	England	1. Administration - Wrong strength*	ü	1. The Patient
								2. The Individual (staff)
								3. The Organisation and Management
						2. Monitoring - Absence of tests*	û	1. The Patient
								2. The Individual (staff)
								3. The Task and Technology
								4. The Teams and Interfaces
								5. The Work Environment
								6. The Organisation and Management
PHAR14	û	Community mental health services	5-10	1-3	England	Administration - Wrong strength*	ü	1. The Individual (staff)
								2. The Teams and Interfaces
								3. The Work Environment
GP01	ü	General Practice	>20	>20	England	Monitoring - Absence of tests*	û	1. The Patient
								2. The Individual (staff)
								3. The Organisation and Management
GP02	ü	General Practice	1-3	3-5	England	Monitoring - Absence of tests*	û	1. The Patient
								2. The Individual (staff)
								3. The Work Environment
								4. The Organisation and Management
GP03	ü	General Practice	>20	>20	England	1. Prescribing - Inappropriate dose*	ü	1. The Patient
								2. The Individual (staff)
								3. The Teams and Interfaces
								4. The Work Environment
								5. The Organisation and Management
						2. Prescribing - No indication*	û	1. The Patient
								2. The Individual (staff)
								3. The Teams and Interfaces
								4. The Work Environment
								5. The Organisation and Management
GP04	ü	General Practice	1-3	3-5	Wales	1. Prescribing - Wrong drug*	û	1. The Individual (staff)
								2. The Task and Technology
								3. The Teams and Interfaces
								4. The Work Environment
						2. Monitoring - Absence of tests*	û	1. The Patient
								2. The Individual (staff)
								3. The Task and Technology
								4. The Teams and Interfaces
								5. The Organisation and Management
GP05	ü	General Practice	1-3	1-3	Wales	1. Prescribing - Quantity	ü	1. The Patient
								2. The Individual (staff)
								3. The Teams and Interfaces
								4. The Organisation and Management
						2. Monitoring - Inadequate follow-up	û	1. The Patient
								2. The Individual (staff)
								3. The Task and Technology
								4. The Teams and Interfaces
								5. The Work Environment
								6. The Organisation and Management
NURSE01	ü	Community mental health services	>20	10-20	England	Prescribing - Overprescribing*	ü	1. The Patient
								2. The Individual (staff)
								3. The Task and Technology
								4. The Teams and Interfaces
								5. The Work Environment
								6. The Organisation and Management
NURSE02	û	Community mental health services	10-20	10-20	England	1. Prescribing - Inappropriate drug choice*	û	1. The Work Environment
						2. Dispensing - Wrong label (directions)*	û	1. The Work Environment
NURSE03	ü	Community mental health services	10-20	1-3	England	Prescribing - Inappropriate drug choice*	ü	1. The Patient
								2. The Individual (staff)
								3. The Task and Technology
								4. The Teams and Interfaces
								5. The Work Environment
								6. The Organisation and Management
NURSE04	û	Community mental health services	3-5	3-5	England	Administration - Omission*	û	1. The Patient
								2. The Individual (staff)
								3. The Teams and Interfaces
								4. The Work Environment
NURSE05	ü	Community mental health services	10-20	1-3	England	1. Monitoring - Absence of tests*	û	1. The Individual (staff)
								2. The Task and Technology
								3. The Teams and Interfaces
								4. The Organisation and Management
						2. Monitoring - Absence of tests*	û	1. The Patient
								2. The Individual (staff)
								3. The Teams and Interfaces
								4. The Work Environment
PSYCHIATRIST01	ü	Community mental health services	10-20	10-20	England	Prescribing - Inappropriate drug choice*	û	1. The Individual (staff)
								2. The Work Environment
PSYCHIATRIST02	ü	Community mental health services	>20	>20	England	Dispensing - Wrong drug*	û	1. The Individual (staff)
								2. The Teams and Interfaces
* = error/adverse drug event originated from another clinician/colleague, ADE = Adverse drug event
