# Supplementary material for: unDerstandIng the cauSes of mediCation errOrs and adVerse drug evEnts for patients with mental illness in community caRe (DISCOVER): a qualitative study
Source: Front Psychiatry. 2023 Dec 7;14:1241445. doi: 10.3389/fpsyt.2023.1241445 (PMC10746165; doi:10.3389/fpsyt.2023.1241445)
Supplement: Supplementary file 3 [file Table_3.xlsx]

## Sheet: Overview of numbers
Supplementary file 3 – Summary of the number of errors by contributory factor sub-themes
Error(s) (total number)	Adverse drug event occurred	N	The Patient					The Individual (staff)					The task and technology			The teams and interfaces			The work environment				The organisation and management
			Condition/diagnosis	Language and communication	Behaviours and social factors	Knowledge about condition, treatments and healthcare	COVID fears/misconceptions	Knowledge/skills/training	Competence and Complacency	Physical and Mental	Verbal/written communication to the patient	Behaviours, stigma and power	Availability and use of protocols	Availability and accuracy of clinical information	Decision-making tools and IT software	Verbal/written communication	Supervision, help and support	Team structure, inclusion and feedback	Staffing levels and skills mix	Workload, time and shift patterns	Designs, availability and maintenance of equipment	Environment	Financial resources/constraints on resources	Organisational structure and work culture	Policy, standard practice and goals	COVID changing working practices
Prescribing (24)	7	Number of errors	4	5	7	4		12	17	2	3	4	2	4	5	14	4	6	3	17	3	2	3	1	10	4
		Number of participants	4	5	5	4		12	13	2	3	4	2	4	4	11	3	5	3	12	3	2	3	1	8	4
Monitoring (8)	0	Number of errors	3	5	5		1	3	4	1	1	1		3	3	4		4		2	1	1	3		5	3
		Number of participants	3	5	5		1	3	4	1	1	1		3	3	3		3		2	1	1	3		5	3
Dispensing (7)	1	Number of errors						3	5	2				1		2	3		5	6	2	5		5	3	1
		Number of participants						3	4	2				1		2	2		4	4	2	4		3	2	1
Administration (4)	2	Number of errors	2		1	1		2	2		2	2				1	2	1	2	3	1	1			1
		Number of participants	2		1	1		2	2		2	2				1	2	1	2	3	1	1			1
Unknown error with ADEs (2)	-	Number of errors			1	2					1
		Number of participants			1	1					1
ADE = Adverse Drug Event
